# Supplementary material for: Multi-stage transcriptome analysis identifies hub genes and regulatory mechanisms driving cervical cancer progression
Source: PeerJ. 2026 May 20;14:e21255. doi: 10.7717/peerj.21255 (PMC13198200; doi:10.7717/peerj.21255)
Supplement: Supplemental Information 1 [file peerj-14-21255-s001.xlsx]

## Sheet: Raw_Ct_values
Sample_ID	Group	BUB1B_rep1	BUB1B_rep2	BUB1B_rep3	KIF14_rep1	KIF14_rep2	KIF14_rep3	MELK_rep1	MELK_rep2	MELK_rep3
LSIL_1	LSIL	27.2711	27.6755	27.1555	22.0988	22.8897	22.5966	26.0234	25.5519	25.7307
LSIL_2	LSIL	27.4012	26.7967	27.8273	22.174	22.2152	22.1348	26.2913	26.7747	25.7665
LSIL_3	LSIL	27.515	27.037	27.1043	22.7226	22.7221	22.6685	25.2685	26.6736	25.2563
LSIL_4	LSIL	27.8954	27.3094	27.7639	22.3572	21.9597	22.0032	26.7588	26.5909	25.1147
LSIL_5	LSIL	26.5977	26.6401	27.7911	21.908	21.6123	21.3712	26.4291	26.5016	25.5025
HSIL_1	HSIL	26.476	27.1726	26.6442	22.2152	21.5581	21.6744	26.6604	25.7769	25.4714
HSIL_2	HSIL	26.5038	26.2523	26.4533	21.1222	21.1952	21.1149	25.9239	25.0499	25.5193
HSIL_3	HSIL	26.0653	26.4858	26.9346	21.5574	21.6664	21.0659	26.3926	25.679	25.3874
HSIL_4	HSIL	27.9833	25.3401	25.0673	22.4196	22.3702	21.2169	26.5088	25.7454	25.6056
HSIL_5	HSIL	26.2789	26.1738	26.1126	22.388	21.0941	21.3214	26.5626	25.01	25.2257
SCC_1	SCC	26.4064	26.193	26.6578	22.2138	21.2771	21.0401	25.4497	25.0318	25.1359
SCC_2	SCC	26.4861	26.4966	26.8039	21.0936	21.1251	21.3733	25.5919	25.0986	24.0733
SCC_3	SCC	25.9753	25.109	25.1252	22.9676	21.0281	21.4835	25.1991	25.0918	24.8144
SCC_4	SCC	26.0833	26.0883	26.5878	21.9544	21.098	21.2166	25.2099	24.7206	25.6876
SCC_5	SCC	25.7843	25.4386	25.9787	21.0982	21.0212	21.926	25.2441	24.2624	25.2926

## Sheet: Reference_GAPDH
Sample	Group	GAPDH_rep1	GAPDH_rep2	GAPDH_rep3	GAPDH_mean
LSIL_1	LSIL	26.4486	26.2996	26.105	26.3741
LSIL_2	LSIL	27.2633	26.8364	26.6681	27.0499
LSIL_3	LSIL	27.503	26.4386	26.5768	26.9708
LSIL_4	LSIL	27.2678	27.1597	26.4917	27.2138
LSIL_5	LSIL	26.2927	26.3244	26.0729	26.3085
HSIL_1	HSIL	27.644	27.3557	27.0246	27.4999
HSIL_2	HSIL	26.0384	27.8394	27.0375	26.9389
HSIL_3	HSIL	26.8828	27.5056	27.271	27.1942
HSIL_4	HSIL	27.8949	27.2771	27.7576	27.586
HSIL_5	HSIL	27.6384	27.4937	27.4043	27.566
SCC_1	SCC	27.2726	28.1729	28.4442	27.7228
SCC_2	SCC	26.6825	28.6334	28.5832	27.6579
SCC_3	SCC	27.5607	28.5189	27.4197	28.0398
SCC_4	SCC	27.699	27.6557	27.4197	27.6773
SCC_5	SCC	27.3565	27.4819	28.516	27.4192
