# Supplementary material for: Multi-stage transcriptome analysis identifies hub genes and regulatory mechanisms driving cervical cancer progression
Source: PeerJ. 2026 May 20;14:e21255. doi: 10.7717/peerj.21255 (PMC13198200; doi:10.7717/peerj.21255)
Supplement: Supplemental Information 3 [file peerj-14-21255-s003.xls]

## Sheet: Sheet1
ITEM TO CHECK	IMPORTANCE	CHECKLIST
EXPERIMENTAL DESIGN
Definition of experimental and control groups	E	Page 4-5, Lines 99-110
Number within each group	E	Page 8, Lines 237-238
Assay carried out by core lab or investigator's lab?	D
Acknowledgement of authors' contributions	D
SAMPLE
Description	E	Page 8, Lines 237-240
Volume/mass of sample processed	D	Page 8, Lines 239
Microdissection or macrodissection	E	Page 5, Lines 241
Processing procedure	E	Page 8, Lines 239-240
If frozen - how and how quickly?	E	Page 8, Lines 239
If fixed - with what, how quickly?	E	Not applicable
Sample storage conditions and duration (especially for FFPE samples)	E	Page 5, Lines 239--247
NUCLEIC ACID EXTRACTION
Procedure and/or instrumentation	E	Page 8, Lines 239-240
Name of kit and details of any modifications	E	Page 8, Lines 239-240
Source of additional reagents used	D
Details of DNase or RNAse treatment	E
Contamination assessment (DNA or RNA)	E	Page 8, Lines 254-255
Nucleic acid quantification	E	Page 8, Lines 241-242
Instrument and method	E	Page 8, Lines 241-242
Purity (A260/A280)	D	Page 8, Lines 242-243
Yield	D
RNA integrity method/instrument	E	Page 5, Lines 239--247
RIN/RQI or Cq of 3' and 5' transcripts	E	Page 5, Lines 239--247
Electrophoresis traces	D
Inhibition testing (Cq dilutions, spike or other)	E	Page 5, Lines 239--247
REVERSE TRANSCRIPTION
Complete reaction conditions	E	Page 8, Lines 244-247
Amount of RNA and reaction volume	E	Page 8, Lines 243-245
Priming oligonucleotide (if using GSP) and concentration	E	Page 5, Lines 239--247
Reverse transcriptase and concentration	E	Page 5, Lines 244--247
Temperature and time	E	Page 8, Lines 246-247
Manufacturer of reagents and catalogue numbers	D	Page 8, Lines 244-245
Cqs with and without RT	D*
Storage conditions of cDNA	D
qPCR TARGET INFORMATION
If multiplex, efficiency and LOD of each assay.	E	Not applicable
Sequence accession number	E	Page 5, Lines 239--247
Location of amplicon	D
Amplicon length	E
In silico specificity screen (BLAST, etc)	E
Pseudogenes, retropseudogenes or other homologs?	D
Sequence alignment	D
Secondary structure analysis of amplicon	D
Location of each primer by exon or intron (if applicable)	E
What splice variants are targeted?	E
qPCR OLIGONUCLEOTIDES
Primer sequences	E	Page 8, Lines 255-256
RTPrimerDB Identification Number	D
Probe sequences	D**	Not applicable
Location and identity of any modifications	E
Manufacturer of oligonucleotides	D
Purification method	D
qPCR PROTOCOL
Complete reaction conditions	E	Page 8, Lines 248-257
Reaction volume and amount of cDNA/DNA	E	Page 8, Lines 249-250
Primer, (probe), Mg++ and dNTP concentrations	E	Page 8, Lines 250
Polymerase identity and concentration	E
Buffer/kit identity and manufacturer	E	Page 8, Lines 248-249
Exact chemical constitution of the buffer	D
Additives (SYBR Green I, DMSO, etc.)	E	Page 8, Lines 248-249
Manufacturer of plates/tubes and catalog number	D
Complete thermocycling parameters	E	Page 8, Lines 251-253
Reaction setup (manual/robotic)	D
Manufacturer of qPCR instrument	E	Page 8, Lines 247-248
qPCR VALIDATION
Evidence of optimisation (from gradients)	D
Specificity (gel, sequence, melt, or digest)	E	Page 8, Lines 252-253
For SYBR Green I, Cq of the NTC	E	Page 8, Lines 254-255
Standard curves with slope and y-intercept	E
PCR efficiency calculated from slope	E
Confidence interval for PCR efficiency or standard error	D
r2 of standard curve	E
Linear dynamic range	E
Cq variation at lower limit	E
Confidence intervals throughout range	D
Evidence for limit of detection	E
If multiplex, efficiency and LOD of each assay.	E
DATA ANALYSIS
qPCR analysis program (source, version)	E	Page 9, Lines 260
Cq method determination	E
Outlier identification and disposition	E
Results of NTCs	E	Page 8, Lines 254-255
Justification of number and choice of reference genes	E	Page 9, Lines 258-259
Description of normalisation method	E	Page 9, Lines 258-259
Number and concordance of biological replicates	D	Page 8, Lines 237-238
Number and stage (RT or qPCR) of technical replicates	E	Page 8, Lines 253-254
Repeatability (intra-assay variation)	E	Page 5, Lines 255--264
Reproducibility (inter-assay variation, %CV)	D
Power analysis	D
Statistical methods for result significance	E	Page 9, Lines 260
Software (source, version)	E	Page 9, Lines 260
Cq or raw data submission using RDML	D
Table 1. MIQE checklist for authors, reviewers and editors. All essential information (E) must be submitted with the manuscript. Desirable
information (D) should be submitted if available. If using primers obtained from RTPrimerDB, information on qPCR target, oligonucleotides,
protocols and validation is available from that source.
*: Assessing the absence of DNA using a no RT assay is essential when first extracting RNA. Once the sample has been validated as
RDNA-free, inclusion of a no-RT control is desirable, but no longer essential.
**: Disclosure of the probe sequence is highly desirable and strongly encouraged. However, since not all commercial pre-designed assay
vendors provide this information, it cannot be an essential requirement. Use of such assays is advised against.

## Sheet: Sheet1 (2)
ITEM TO CHECK	IMPORTANCE	CHECKLIST
EXPERIMENTAL DESIGN
Definition of experimental and control groups	E	Page 4-5, Lines 99-110
Number within each group	E	Page 8, Lines 237-238
Assay carried out by core lab or investigator's lab?	D
Acknowledgement of authors' contributions	D
SAMPLE
Description	E
Volume/mass of sample processed	D
Microdissection or macrodissection	E
Processing procedure	E
If frozen - how and how quickly?	E
If fixed - with what, how quickly?	E
Sample storage conditions and duration (especially for FFPE samples)	E
NUCLEIC ACID EXTRACTION
Procedure and/or instrumentation	E
Name of kit and details of any modifications	E
Source of additional reagents used	D
Details of DNase or RNAse treatment	E
Contamination assessment (DNA or RNA)	E
Nucleic acid quantification	E
Instrument and method	E
Purity (A260/A280)	D
Yield	D
RNA integrity method/instrument	E
RIN/RQI or Cq of 3' and 5' transcripts	E
Electrophoresis traces	D
Inhibition testing (Cq dilutions, spike or other)	E
REVERSE TRANSCRIPTION
Complete reaction conditions	E
Amount of RNA and reaction volume	E
Priming oligonucleotide (if using GSP) and concentration	E
Reverse transcriptase and concentration	E
Temperature and time	E
Manufacturer of reagents and catalogue numbers	D
Cqs with and without RT	D*
Storage conditions of cDNA	D
qPCR TARGET INFORMATION
If multiplex, efficiency and LOD of each assay.	E
Sequence accession number	E
Location of amplicon	D
Amplicon length	E
In silico specificity screen (BLAST, etc)	E
Pseudogenes, retropseudogenes or other homologs?	D
Sequence alignment	D
Secondary structure analysis of amplicon	D
Location of each primer by exon or intron (if applicable)	E
What splice variants are targeted?	E
qPCR OLIGONUCLEOTIDES
Primer sequences	E
RTPrimerDB Identification Number	D
Probe sequences	D**
Location and identity of any modifications	E
Manufacturer of oligonucleotides	D
Purification method	D
qPCR PROTOCOL
Complete reaction conditions	E
Reaction volume and amount of cDNA/DNA	E
Primer, (probe), Mg++ and dNTP concentrations	E
Polymerase identity and concentration	E
Buffer/kit identity and manufacturer	E
Exact chemical constitution of the buffer	D
Additives (SYBR Green I, DMSO, etc.)	E
Manufacturer of plates/tubes and catalog number	D
Complete thermocycling parameters	E
Reaction setup (manual/robotic)	D
Manufacturer of qPCR instrument	E
qPCR VALIDATION
Evidence of optimisation (from gradients)	D
Specificity (gel, sequence, melt, or digest)	E
For SYBR Green I, Cq of the NTC	E
Standard curves with slope and y-intercept	E
PCR efficiency calculated from slope	E
Confidence interval for PCR efficiency or standard error	D
r2 of standard curve	E
Linear dynamic range	E
Cq variation at lower limit	E
Confidence intervals throughout range	D
Evidence for limit of detection	E
If multiplex, efficiency and LOD of each assay.	E
DATA ANALYSIS
qPCR analysis program (source, version)	E
Cq method determination	E
Outlier identification and disposition	E
Results of NTCs	E
Justification of number and choice of reference genes	E
Description of normalisation method	E
Number and concordance of biological replicates	D
Number and stage (RT or qPCR) of technical replicates	E
Repeatability (intra-assay variation)	E
Reproducibility (inter-assay variation, %CV)	D
Power analysis	D
Statistical methods for result significance	E
Software (source, version)	E
Cq or raw data submission using RDML	D
Table 1. MIQE checklist for authors, reviewers and editors. All essential information (E) must be submitted with the manuscript. Desirable
information (D) should be submitted if available. If using primers obtained from RTPrimerDB, information on qPCR target, oligonucleotides,
protocols and validation is available from that source.
*: Assessing the absence of DNA using a no RT assay is essential when first extracting RNA. Once the sample has been validated as
RDNA-free, inclusion of a no-RT control is desirable, but no longer essential.
**: Disclosure of the probe sequence is highly desirable and strongly encouraged. However, since not all commercial pre-designed assay
vendors provide this information, it cannot be an essential requirement. Use of such assays is advised against.
